# Supplementary material for: Reading Comprehension in Older Adults—Effects of Age, Educational Level, and Reading Habits
Source: J Intell. 2024 Dec 31;13(1):4. doi: 10.3390/jintelligence13010004 (PMC11765946; doi:10.3390/jintelligence13010004)
Supplement: Supplementary file 1 [file jintelligence-13-00004-s001.zip]

Archive with 5 entries (5 files):
- SM1. Reading comprehension for older adultsí» task (Form 1).pdf
- SM1. Reading comprehension for older adultsí» task (Form 2).pdf
- SM1. Reading comprehension for older adultsí» task (Form 3).pdf
- SM1. Reading comprehension for older adultsí» task (Form 4).pdf
- SM2. Reading habits and reading difficulties self-image questionnaire for older adults.pdf
